# Supplementary material for: TFG Promotes Organization of Transitional ER and Efficient Collagen Secretion
Source: Cell Rep. 2016 May 12;15(8):1648–59. doi: 10.1016/j.celrep.2016.04.062 (PMC4885023; doi:10.1016/j.celrep.2016.04.062)
Supplement: Data S1. Analysis of STED Data, Related to Figures 4, 5, and S3 — The Matlab code used to analyze data in Figures 4, 5, and S3 is included in this file. A description of how to implement this code is included as a Supplemental Note. [file mmc4.zip]

Archive with 1 entries (1 files):
- celrep_2710_mmc4.m
